# Supplementary material for: Cox-nnet: An artificial neural network method for prognosis prediction of high-throughput omics data
Source: PLoS Comput Biol. 2018 Apr 10;14(4):e1006076. doi: 10.1371/journal.pcbi.1006076 (PMC5909924; doi:10.1371/journal.pcbi.1006076)
Supplement: S1 Table — Event = 1 indicates death. (XLSX) [file pcbi.1006076.s011.xlsx]

## Sheet: Sheet1
Number of patient samples in TCGA datasets
Cancer Type	Event = 0	Full name	Event = 1	Total Samples
BLCA	229	Bladder Urothelial Carcinoma	177	406
BRCA	927	Breast invasive carcinoma	150	1077
HNSC	300	Head and Neck squamous cell carcinoma	219	519
KIRC	356	Kidney renal clear cell carcinoma	175	531
LGG	391	Brain Lower Grade Glioma	121	512
LIHC	228	Liver hepatocellular carcinoma	130	358
LUAD	324	Lung adenocarcinoma	166	490
LUSC	277	Lung squamous cell carcinoma	210	487
OV	130	Ovarian serous cystadenocarcinoma	172	302
STAD	215	Stomach adenocarcinoma	134	349
Overall	3377	(Total number of patients across all datasets)	1654	5031
