# Supplementary material for: Cox-nnet: An artificial neural network method for prognosis prediction of high-throughput omics data
Source: PLoS Comput Biol. 2018 Apr 10;14(4):e1006076. doi: 10.1371/journal.pcbi.1006076 (PMC5909924; doi:10.1371/journal.pcbi.1006076)
Supplement: S5 Table — (XLSX) [file pcbi.1006076.s015.xlsx]

## Sheet: Sheet2
Model	Fixed Parameters	Optimized Parameters	Search Method	Package used
Cox-nnet (Dropout)	Hidden Nodes: sqrt(n_features)	Dropout	5-fold cross validation, Grid Search	Cox-nnet
Cox-nnet (Ridge)	Hidden Nodes: sqrt(n_features)	Ridge	5-fold cross validation, Grid Search	Cox-nnet
Cox-nnet (Dropout+Ridge)	Hidden Nodes: sqrt(n_features)	Dropout+Ridge	Evaluation on validation set, Grid Search	Cox-nnet
Cox-nnet (Zero hidden layers)	Hidden layer: Zero	Dropout	5-fold cross validation, Grid Search	Cox-nnet
Cox-nnet (Two hidden layers)	Hidden layers: 2, Nodes: 143	Dropout	5-fold cross validation, Grid Search	Cox-nnet
CoxBoost	N/A	Lambda, Number of boosting iterations	Lambda: 5-fold cross validation, Line search, Number of boosting iterations: 5 fold CV, Grid Search	CoxBoost
Random Forest	mtry: n_features/3, nodesize: 3,	Number of trees	More trees added until out of bag error stopped decreasing	RandomForestSRC
Cox-PH (Ridge)	N/A	Lambda	5-fold cross validation, Grid Search	glmnet
Cox-PH (LASSO)	N/A	Lambda	5-fold cross validation, Grid Search	glmnet
Cox-PH (MCP)	N/A	Lambda	5-fold cross validation, Grid Search	ncvreg
